# Supplementary material for: BzATP Activates Satellite Glial Cells and Increases the Excitability of Dorsal Root Ganglia Neurons In Vivo
Source: Cells. 2022 Jul 23;11(15):2280. doi: 10.3390/cells11152280 (PMC9330736; doi:10.3390/cells11152280)
Supplement: Supplementary file 1 [file cells-11-02280-s001.zip]

Archive with 1 entries (1 files):
- cells-1731141-supplementary.pdf
